# Supplementary material for: Using the Probability Density Function-Based Channel-Combination Bloch–Siegert Method Realizes Permittivity Imaging at 3T
Source: Bioengineering (Basel). 2024 Jul 10;11(7):699. doi: 10.3390/bioengineering11070699 (PMC11274052; doi:10.3390/bioengineering11070699)
Supplement: Supplementary file 1 [file bioengineering-11-00699-s001.zip]

Archive with 1 entries (1 files):
- bioengineering-3048888-supplementary.pdf
